# Supplementary material for: Novel Europium-Grafted 3D Covalent Organic Framework for Selective and Sensitive Fluorescence-Enhanced Detection of Levofloxacin
Source: Sensors (Basel). 2025 Apr 4;25(7):2304. doi: 10.3390/s25072304 (PMC11991030; doi:10.3390/s25072304)
Supplement: Supplementary file 1 [file sensors-25-02304-s001.zip]

Archive with 1 entries (1 files):
- sensors-3472238-supplementary.pdf
